# Supplementary material for: Comparative Efficacy of Parenteral and Mucosal Recombinant Probiotic Vaccines Against SARS-CoV-2 and S. pneumoniae Infections in Animal Models
Source: Vaccines (Basel). 2024 Oct 19;12(10):1195. doi: 10.3390/vaccines12101195 (PMC11512341; doi:10.3390/vaccines12101195)
Supplement: Supplementary file 1 [file vaccines-12-01195-s001.zip]

Archive with 1 entries (1 files):
- vaccines-3217564-supplementary.pdf
